# Supplementary material for: Exploring the Evolvability of Plant Specialized Metabolism: Uniqueness Out Of Uniformity and Uniqueness Behind Uniformity
Source: Plant Cell Physiol. 2023 Jun 12;64(12):1449–65. doi: 10.1093/pcp/pcad057 (PMC10734894; doi:10.1093/pcp/pcad057)
Supplement: pcad057_Supp [file pcad057_supp.zip]

Archive with 1 entries (1 files):
- suppl_data/pcp-2023-e-00052-File007.pdf
